# Supplementary material for: TET knockout cells transit between pluripotent states and exhibit precocious germline entry
Source: EMBO J. 2025 Oct 27;44(23):7060–89. doi: 10.1038/s44318-025-00597-9 (PMC12669618; doi:10.1038/s44318-025-00597-9)
Supplement: Supplementary file 2 — Table EV1 [file 44318_2025_597_MOESM2_ESM.xlsx]

## Sheet: Sheet1
Table EV1. Statistical analysis and p-values.
The table reports the information for all statistical tests and resulting p-values for Figures 1-5 and Figures EV1-4, EV6.

## Sheet: Fig1B-1C
	OCT4
	Bonferroni's multiple comparisons test	Mean Diff.	95.00% CI of diff.	Below threshold?	Summary	Adjusted P Value
	WT (D0) vs. T1KO (D0)	-1.04	-3.773 to 1.693	No	ns	>0.9999
	WT (D0) vs. T2KO (D0)	0.6223	-2.111 to 3.355	No	ns	>0.9999
	WT (D0) vs. T3KO (D0)	-4.887	-7.620 to -2.154	Yes	***	0.0005
	WT (D0) vs. DKO (D0)	-0.9145	-3.648 to 1.819	No	ns	>0.9999
	WT (D0) vs. TKO (D0)	-0.7544	-3.488 to 1.979	No	ns	>0.9999
	WT (D8) vs. T1KO (D8)	-6.954	-9.687 to -4.221	Yes	****	<0.0001
	WT (D8) vs. T2KO (D8)	-0.535	-3.268 to 2.198	No	ns	>0.9999
	WT (D8) vs. T3KO (D8)	-0.1856	-2.919 to 2.548	No	ns	>0.9999
	WT (D8) vs. DKO (D8)	-14.91	-17.64 to -12.17	Yes	****	<0.0001
	WT (D8) vs. TKO (D8)	-11.33	-14.07 to -8.599	Yes	****	<0.0001
	ESRRB
	Bonferroni's multiple comparisons test	Mean Diff.	95.00% CI of diff.	Below threshold?	Summary	Adjusted P Value
	WT (D0) vs. T1KO (D0)	-0.02886	-0.4508 to 0.3931	No	ns	>0.9999
	WT (D0) vs. T2KO (D0)	0.5297	0.1077 to 0.9517	Yes	*	0.0102
	WT (D0) vs. T3KO (D0)	0.3877	-0.03428 to 0.8096	No	ns	0.0838
	WT (D0) vs. DKO (D0)	0.2336	-0.1884 to 0.6555	No	ns	0.8205
	WT (D0) vs. TKO (D0)	0.04868	-0.3733 to 0.4706	No	ns	>0.9999
	WT (D8) vs. T1KO (D8)	-0.9538	-1.376 to -0.5319	Yes	****	<0.0001
	WT (D8) vs. T2KO (D8)	-0.1711	-0.5930 to 0.2509	No	ns	>0.9999
	WT (D8) vs. T3KO (D8)	-0.1786	-0.6005 to 0.2434	No	ns	>0.9999
	WT (D8) vs. DKO (D8)	-1.781	-2.203 to -1.359	Yes	****	<0.0001
	WT (D8) vs. TKO (D8)	-2.526	-2.948 to -2.104	Yes	****	<0.0001
	REX1
	Bonferroni's multiple comparisons test	Mean Diff.	95.00% CI of diff.	Below threshold?	Summary	Adjusted P Value
	WT (D0) vs. T1KO (D0)	-0.6174	-4.790 to 3.555	No	ns	>0.9999
	WT (D0) vs. T2KO (D0)	0.1408	-4.032 to 4.313	No	ns	>0.9999
	WT (D0) vs. T3KO (D0)	1.175	-2.998 to 5.348	No	ns	>0.9999
	WT (D0) vs. DKO (D0)	0.3975	-3.775 to 4.570	No	ns	>0.9999
	WT (D0) vs. TKO (D0)	-0.1537	-4.326 to 4.019	No	ns	>0.9999
	WT (D8) vs. T1KO (D8)	-4.821	-8.994 to -0.6483	Yes	*	0.0189
	WT (D8) vs. T2KO (D8)	-0.7105	-4.883 to 3.462	No	ns	>0.9999
	WT (D8) vs. T3KO (D8)	0.148	-4.025 to 4.321	No	ns	>0.9999
	WT (D8) vs. DKO (D8)	-3.927	-8.100 to 0.2457	No	ns	0.0727
	WT (D8) vs. TKO (D8)	-6.949	-11.12 to -2.776	Yes	***	0.001
	SOX1
	Bonferroni's multiple comparisons test	Mean Diff.	95.00% CI of diff.	Below threshold?	Summary	Adjusted P Value
	WT (D0) vs. T1KO (D0)	-0.0005465	-0.009202 to 0.008109	No	ns	>0.9999
	WT (D0) vs. T2KO (D0)	-7.912e-05	-0.008734 to 0.008576	No	ns	>0.9999
	WT (D0) vs. T3KO (D0)	-0.0008614	-0.009516 to 0.007794	No	ns	>0.9999
	WT (D0) vs. DKO (D0)	-0.002521	-0.01118 to 0.006134	No	ns	>0.9999
	WT (D0) vs. TKO (D0)	-0.003402	-0.01206 to 0.005253	No	ns	>0.9999
	WT (D8) vs. T1KO (D8)	0.0271	0.01844 to 0.03575	Yes	****	<0.0001
	WT (D8) vs. T2KO (D8)	-0.007328	-0.01598 to 0.001327	No	ns	0.1325
	WT (D8) vs. T3KO (D8)	-0.01462	-0.02327 to -0.005965	Yes	***	0.0009
	WT (D8) vs. DKO (D8)	0.02661	0.01795 to 0.03526	Yes	****	<0.0001
	WT (D8) vs. TKO (D8)	0.02807	0.01941 to 0.03672	Yes	****	<0.0001
	ASCL1
	Bonferroni's multiple comparisons test	Mean Diff.	95.00% CI of diff.	Below threshold?	Summary	Adjusted P Value
	WT (D0) vs. T1KO (D0)	-0.0007387	-0.1235 to 0.1221	No	ns	>0.9999
	WT (D0) vs. T2KO (D0)	-7.93e-05	-0.1229 to 0.1227	No	ns	>0.9999
	WT (D0) vs. T3KO (D0)	0.0006845	-0.1221 to 0.1235	No	ns	>0.9999
	WT (D0) vs. DKO (D0)	0.0006192	-0.1222 to 0.1234	No	ns	>0.9999
	WT (D0) vs. TKO (D0)	0.001465	-0.1213 to 0.1243	No	ns	>0.9999
	WT (D8) vs. T1KO (D8)	0.2477	0.1249 to 0.3705	Yes	***	0.0002
	WT (D8) vs. T2KO (D8)	-0.01749	-0.1403 to 0.1053	No	ns	>0.9999
	WT (D8) vs. T3KO (D8)	-0.5398	-0.6626 to -0.4170	Yes	****	<0.0001
	WT (D8) vs. DKO (D8)	0.435	0.3122 to 0.5578	Yes	****	<0.0001
	WT (D8) vs. TKO (D8)	0.4168	0.2940 to 0.5396	Yes	****	<0.0001
	TUJ1
	Bonferroni's multiple comparisons test	Mean Diff.	95.00% CI of diff.	Below threshold?	Summary	Adjusted P Value
	WT (D0) vs. T1KO (D0)	-0.3483	-0.6588 to -0.03785	Yes	*	0.0233
	WT (D0) vs. T2KO (D0)	-0.2561	-0.5666 to 0.05440	No	ns	0.1524
	WT (D0) vs. T3KO (D0)	-0.007835	-0.3183 to 0.3026	No	ns	>0.9999
	WT (D0) vs. DKO (D0)	0.3051	-0.005414 to 0.6156	No	ns	0.0558
	WT (D0) vs. TKO (D0)	0.2985	-0.01194 to 0.6090	No	ns	0.0638
	WT (D8) vs. T1KO (D8)	3.82	3.509 to 4.130	Yes	****	<0.0001
	WT (D8) vs. T2KO (D8)	-0.9156	-1.226 to -0.6051	Yes	****	<0.0001
	WT (D8) vs. T3KO (D8)	-6.071	-6.381 to -5.760	Yes	****	<0.0001
	WT (D8) vs. DKO (D8)	5.022	4.711 to 5.332	Yes	****	<0.0001
	WT (D8) vs. TKO (D8)	4.806	4.496 to 5.117	Yes	****	<0.0001
	N-cadherin
	Bonferroni's multiple comparisons test	Mean Diff.	95.00% CI of diff.	Below threshold?	Summary	Adjusted P Value
	WT (D0) vs. T1KO (D0)	0.05277	0.006593 to 0.09894	Yes	*	0.0204
	WT (D0) vs. T2KO (D0)	-0.01516	-0.06134 to 0.03101	No	ns	>0.9999
	WT (D0) vs. T3KO (D0)	0.03139	-0.01479 to 0.07756	No	ns	0.3803
	WT (D0) vs. DKO (D0)	0.09375	0.04758 to 0.1399	Yes	***	0.0002
	WT (D0) vs. TKO (D0)	0.09132	0.04514 to 0.1375	Yes	***	0.0002
	WT (D8) vs. T1KO (D8)	0.4748	0.4286 to 0.5209	Yes	****	<0.0001
	WT (D8) vs. T2KO (D8)	-0.9863	-1.032 to -0.9401	Yes	****	<0.0001
	WT (D8) vs. T3KO (D8)	-1.182	-1.228 to -1.135	Yes	****	<0.0001
	WT (D8) vs. DKO (D8)	0.8974	0.8512 to 0.9435	Yes	****	<0.0001
	WT (D8) vs. TKO (D8)	0.7534	0.7072 to 0.7995	Yes	****	<0.0001

## Sheet: Fig2B-2C
	OCT4
	Bonferroni's multiple comparisons test	Mean Diff.	95.00% CI of diff.	Below threshold?	Summary	Adjusted P Value
	WT (D6) vs. T1KO (D6)	-3.991	-7.259 to -0.7232	Yes	*	0.0126
	WT (D6) vs. T2KO (D6)	-3.238	-6.506 to 0.02953	No	ns	0.0529
	WT (D6) vs. T3KO (D6)	0.01787	-3.250 to 3.286	No	ns	>0.9999
	WT (D6) vs. DKO (D6)	-15.96	-19.23 to -12.69	Yes	****	<0.0001
	WT (D6) vs. TKO (D6)	-13.57	-16.84 to -10.30	Yes	****	<0.0001
	WT (D14) vs. T1KO (D14)	0.1959	-3.072 to 3.464	No	ns	>0.9999
	WT (D14) vs. T2KO (D14)	0.3401	-2.928 to 3.608	No	ns	>0.9999
	WT (D14) vs. T3KO (D14)	0.03033	-3.238 to 3.298	No	ns	>0.9999
	WT (D14) vs. DKO (D14)	-8.745	-12.01 to -5.477	Yes	****	<0.0001
	WT (D14) vs. TKO (D14)	-14.15	-17.42 to -10.88	Yes	****	<0.0001
	ESRRB
	Bonferroni's multiple comparisons test	Mean Diff.	95.00% CI of diff.	Below threshold?	Summary	Adjusted P Value
	WT (D6) vs. T1KO (D6)	-0.458	-0.6559 to -0.2602	Yes	****	<0.0001
	WT (D6) vs. T2KO (D6)	-0.1941	-0.3920 to 0.003752	No	ns	0.0564
	WT (D6) vs. T3KO (D6)	-0.04003	-0.2379 to 0.1578	No	ns	>0.9999
	WT (D6) vs. DKO (D6)	-0.9422	-1.140 to -0.7444	Yes	****	<0.0001
	WT (D6) vs. TKO (D6)	-2.124	-2.322 to -1.926	Yes	****	<0.0001
	WT (D14) vs. T1KO (D14)	0.002371	-0.1955 to 0.2002	No	ns	>0.9999
	WT (D14) vs. T2KO (D14)	0.08997	-0.1079 to 0.2878	No	ns	>0.9999
	WT (D14) vs. T3KO (D14)	0.08157	-0.1163 to 0.2794	No	ns	>0.9999
	WT (D14) vs. DKO (D14)	-0.9928	-1.191 to -0.7950	Yes	****	<0.0001
	WT (D14) vs. TKO (D14)	-1.324	-1.522 to -1.126	Yes	****	<0.0001
	NANOG
	Bonferroni's multiple comparisons test	Mean Diff.	95.00% CI of diff.	Below threshold?	Summary	Adjusted P Value
	WT (D6) vs. T1KO (D6)	-1.843	-2.537 to -1.149	Yes	****	<0.0001
	WT (D6) vs. T2KO (D6)	-0.5027	-1.197 to 0.1916	No	ns	0.2883
	WT (D6) vs. T3KO (D6)	-0.4336	-1.128 to 0.2607	No	ns	0.5348
	WT (D6) vs. DKO (D6)	-2.327	-3.021 to -1.632	Yes	****	<0.0001
	WT (D6) vs. TKO (D6)	-6.015	-6.710 to -5.321	Yes	****	<0.0001
	WT (D14) vs. T1KO (D14)	-0.107	-0.8012 to 0.5872	No	ns	>0.9999
	WT (D14) vs. T2KO (D14)	0.2461	-0.4481 to 0.9403	No	ns	>0.9999
	WT (D14) vs. T3KO (D14)	0.1381	-0.5561 to 0.8324	No	ns	>0.9999
	WT (D14) vs. DKO (D14)	-3.25	-3.944 to -2.555	Yes	****	<0.0001
	WT (D14) vs. TKO (D14)	-4.41	-5.104 to -3.716	Yes	****	<0.0001
	GATA4
	Bonferroni's multiple comparisons test	Mean Diff.	95.00% CI of diff.	Below threshold?	Summary	Adjusted P Value
	WT (D6) vs. T1KO (D6)	0.2026	-0.03698 to 0.4421	No	ns	0.1335
	WT (D6) vs. T2KO (D6)	-0.3863	-0.6258 to -0.1468	Yes	**	0.0013
	WT (D6) vs. T3KO (D6)	-0.5446	-0.7842 to -0.3051	Yes	****	<0.0001
	WT (D6) vs. DKO (D6)	0.5725	0.3330 to 0.8120	Yes	****	<0.0001
	WT (D6) vs. TKO (D6)	0.6645	0.4249 to 0.9040	Yes	****	<0.0001
	WT (D14) vs. T1KO (D14)	0.05342	-0.1861 to 0.2930	No	ns	>0.9999
	WT (D14) vs. T2KO (D14)	0.2771	0.03758 to 0.5167	Yes	*	0.0187
	WT (D14) vs. T3KO (D14)	0.6466	0.4071 to 0.8862	Yes	****	<0.0001
	WT (D14) vs. DKO (D14)	0.7679	0.5284 to 1.007	Yes	****	<0.0001
	WT (D14) vs. TKO (D14)	0.9687	0.7292 to 1.208	Yes	****	<0.0001
	COL1A1
	Bonferroni's multiple comparisons test	Mean Diff.	95.00% CI of diff.	Below threshold?	Summary	Adjusted P Value
	WT (D6) vs. T1KO (D6)	1.183	-0.8900 to 3.255	No	ns	0.7412
	WT (D6) vs. T2KO (D6)	1.115	-0.9574 to 3.188	No	ns	0.8988
	WT (D6) vs. T3KO (D6)	0.8714	-1.201 to 2.944	No	ns	>0.9999
	WT (D6) vs. DKO (D6)	1.224	-0.8483 to 3.297	No	ns	0.6568
	WT (D6) vs. TKO (D6)	1.22	-0.8523 to 3.293	No	ns	0.6645
	WT (D14) vs. T1KO (D14)	13.48	11.41 to 15.55	Yes	****	<0.0001
	WT (D14) vs. T2KO (D14)	23.26	21.18 to 25.33	Yes	****	<0.0001
	WT (D14) vs. T3KO (D14)	23.94	21.87 to 26.02	Yes	****	<0.0001
	WT (D14) vs. DKO (D14)	30.74	28.67 to 32.81	Yes	****	<0.0001
	WT (D14) vs. TKO (D14)	31.62	29.55 to 33.70	Yes	****	<0.0001
	FLK1
	Bonferroni's multiple comparisons test	Mean Diff.	95.00% CI of diff.	Below threshold?	Summary	Adjusted P Value
	WT (D6) vs. T1KO (D6)	0.7502	0.6638 to 0.8367	Yes	****	<0.0001
	WT (D6) vs. T2KO (D6)	0.5648	0.4783 to 0.6512	Yes	****	<0.0001
	WT (D6) vs. T3KO (D6)	0.2463	0.1599 to 0.3328	Yes	****	<0.0001
	WT (D6) vs. DKO (D6)	0.8178	0.7314 to 0.9043	Yes	****	<0.0001
	WT (D6) vs. TKO (D6)	0.8183	0.7318 to 0.9047	Yes	****	<0.0001
	WT (D14) vs. T1KO (D14)	0.2491	0.1626 to 0.3355	Yes	****	<0.0001
	WT (D14) vs. T2KO (D14)	0.2032	0.1167 to 0.2896	Yes	****	<0.0001
	WT (D14) vs. T3KO (D14)	0.2851	0.1987 to 0.3715	Yes	****	<0.0001
	WT (D14) vs. DKO (D14)	0.3865	0.3001 to 0.4730	Yes	****	<0.0001
	WT (D14) vs. TKO (D14)	0.4149	0.3285 to 0.5014	Yes	****	<0.0001
	SOX17
	Bonferroni's multiple comparisons test	Mean Diff.	95.00% CI of diff.	Below threshold?	Summary	Adjusted P Value
	WT (D6) vs. T1KO (D6)	-0.02846	-0.06293 to 0.006017	No	ns	0.1518
	WT (D6) vs. T2KO (D6)	-0.3242	-0.3587 to -0.2897	Yes	****	<0.0001
	WT (D6) vs. T3KO (D6)	-0.1753	-0.2097 to -0.1408	Yes	****	<0.0001
	WT (D6) vs. DKO (D6)	0.1405	0.1060 to 0.1749	Yes	****	<0.0001
	WT (D6) vs. TKO (D6)	0.2005	0.1660 to 0.2350	Yes	****	<0.0001
	WT (D14) vs. T1KO (D14)	7.741e-05	-0.03440 to 0.03455	No	ns	>0.9999
	WT (D14) vs. T2KO (D14)	0.009768	-0.02471 to 0.04424	No	ns	>0.9999
	WT (D14) vs. T3KO (D14)	0.006412	-0.02806 to 0.04089	No	ns	>0.9999
	WT (D14) vs. DKO (D14)	-0.05111	-0.08559 to -0.01664	Yes	**	0.0027
	WT (D14) vs. TKO (D14)	0.009308	-0.02517 to 0.04378	No	ns	>0.9999

## Sheet: Fig2D
	Beating colonies
	Dunnett's multiple comparisons test	Mean Diff.	95.00% CI of diff.	Below threshold?	Summary	Adjusted P Value
	WT vs. T1KO	-42.36	-67.22 to -17.50	Yes	***	0.0008
	WT vs. T2KO	-17.57	-42.43 to 7.294	No	ns	0.2252
	WT vs. T3KO	-31.94	-56.80 to -7.081	Yes	**	0.0096
	WT vs. DKO	27.43	2.571 to 52.29	Yes	*	0.0279
	WT vs. TKO	30.56	5.696 to 55.42	Yes	*	0.0134

## Sheet: Fig3A
	Self renewal assay -LIF
	Undifferentiated colonies
	Dunnett's multiple comparisons test	Mean Diff.	95.00% CI of diff.	Below threshold?	Summary	Adjusted P Value
	WT vs. T1KO	-20.17	-35.42 to -4.915	Yes	**	0.0063
	WT vs. T2KO	-1.5	-16.75 to 13.75	No	ns	0.9991
	WT vs. T3KO	-1.5	-16.75 to 13.75	No	ns	0.9991
	WT vs. DKO	-60.33	-75.59 to -45.08	Yes	****	<0.0001
	WT vs. TKO	-61.83	-77.09 to -46.58	Yes	****	<0.0001

## Sheet: Fig4A-4B
	OCT4
	Bonferroni's multiple comparisons test	Mean Diff.	95.00% CI of diff.	Below threshold?	Summary	Adjusted P Value
	WT (0h) vs. T1KO (0h)	-12.74	-18.54 to -6.939	Yes	***	0.0002
	WT (0h) vs. T2KO (0h)	-5.646	-11.45 to 0.1561	No	ns	0.0584
	WT (0h) vs. DKO (0h)	-9.526	-15.33 to -3.724	Yes	**	0.0017
	WT (0h) vs. TKO (0h)	-2.869	-8.672 to 2.933	No	ns	0.9522
	WT (48h) vs. T1KO (48h)	-6.732	-12.53 to -0.9294	Yes	*	0.0201
	WT (48h) vs. T2KO (48h)	-4.387	-10.19 to 1.415	No	ns	0.2094
	WT (48h) vs. DKO (48h)	-8.394	-14.20 to -2.591	Yes	**	0.0044
	WT (48h) vs. TKO (48h)	-3.234	-9.036 to 2.568	No	ns	0.6686
	ESRRB
	Bonferroni's multiple comparisons test	Mean Diff.	95.00% CI of diff.	Below threshold?	Summary	Adjusted P Value
	WT (0h) vs. T1KO (0h)	1.135	-1.451 to 3.722	No	ns	>0.9999
	WT (0h) vs. T2KO (0h)	2.085	-0.5014 to 4.672	No	ns	0.1558
	WT (0h) vs. DKO (0h)	-9.778	-12.36 to -7.191	Yes	****	<0.0001
	WT (0h) vs. TKO (0h)	-3.322	-5.909 to -0.7355	Yes	*	0.0102
	WT (48h) vs. T1KO (48h)	0.0776	-2.509 to 2.664	No	ns	>0.9999
	WT (48h) vs. T2KO (48h)	0.07233	-2.514 to 2.659	No	ns	>0.9999
	WT (48h) vs. DKO (48h)	0.04718	-2.539 to 2.634	No	ns	>0.9999
	WT (48h) vs. TKO (48h)	-0.01013	-2.597 to 2.576	No	ns	>0.9999
	PRDM14
	Bonferroni's multiple comparisons test	Mean Diff.	95.00% CI of diff.	Below threshold?	Summary	Adjusted P Value
	WT (0h) vs. T1KO (0h)	0.2004	-0.4085 to 0.8092	No	ns	>0.9999
	WT (0h) vs. T2KO (0h)	0.1873	-0.4215 to 0.7962	No	ns	>0.9999
	WT (0h) vs. DKO (0h)	-0.3604	-0.9692 to 0.2485	No	ns	0.5486
	WT (0h) vs. TKO (0h)	-0.3257	-0.9345 to 0.2832	No	ns	0.7595
	WT (48h) vs. T1KO (48h)	0.00135	-0.6075 to 0.6102	No	ns	>0.9999
	WT (48h) vs. T2KO (48h)	0.001872	-0.6070 to 0.6107	No	ns	>0.9999
	WT (48h) vs. DKO (48h)	0.001505	-0.6073 to 0.6103	No	ns	>0.9999
	WT (48h) vs. TKO (48h)	0.000222	-0.6086 to 0.6091	No	ns	>0.9999
	REX1
	Bonferroni's multiple comparisons test	Mean Diff.	95.00% CI of diff.	Below threshold?	Summary	Adjusted P Value
	WT (0h) vs. T1KO (0h)	-4.329	-5.336 to -3.323	Yes	****	<0.0001
	WT (0h) vs. T2KO (0h)	-3.858	-4.865 to -2.852	Yes	****	<0.0001
	WT (0h) vs. DKO (0h)	-0.5371	-1.544 to 0.4698	No	ns	0.7659
	WT (0h) vs. TKO (0h)	-0.6579	-1.665 to 0.3490	No	ns	0.3836
	WT (48h) vs. T1KO (48h)	-0.09309	-1.100 to 0.9138	No	ns	>0.9999
	WT (48h) vs. T2KO (48h)	-0.05739	-1.064 to 0.9494	No	ns	>0.9999
	WT (48h) vs. DKO (48h)	-0.1621	-1.169 to 0.8447	No	ns	>0.9999
	WT (48h) vs. TKO (48h)	-0.02505	-1.032 to 0.9818	No	ns	>0.9999
	OTX2
	Bonferroni's multiple comparisons test	Mean Diff.	95.00% CI of diff.	Below threshold?	Summary	Adjusted P Value
	WT (0h) vs. T1KO (0h)	-0.02316	-0.1010 to 0.05471	No	ns	>0.9999
	WT (0h) vs. T2KO (0h)	-0.02801	-0.1059 to 0.04985	No	ns	>0.9999
	WT (0h) vs. DKO (0h)	-0.1238	-0.2017 to -0.04593	Yes	**	0.0021
	WT (0h) vs. TKO (0h)	-0.02687	-0.1047 to 0.05100	No	ns	>0.9999
	WT (48h) vs. T1KO (48h)	-0.01518	-0.09304 to 0.06269	No	ns	>0.9999
	WT (48h) vs. T2KO (48h)	-0.08835	-0.1662 to -0.01049	Yes	*	0.0232
	WT (48h) vs. DKO (48h)	-0.2356	-0.3135 to -0.1578	Yes	****	<0.0001
	WT (48h) vs. TKO (48h)	-0.2287	-0.3065 to -0.1508	Yes	****	<0.0001
	OCT6
	Bonferroni's multiple comparisons test	Mean Diff.	95.00% CI of diff.	Below threshold?	Summary	Adjusted P Value
	WT (0h) vs. T1KO (0h)	0.001421	-0.1255 to 0.1283	No	ns	>0.9999
	WT (0h) vs. T2KO (0h)	0.002186	-0.1247 to 0.1291	No	ns	>0.9999
	WT (0h) vs. DKO (0h)	0.003254	-0.1237 to 0.1302	No	ns	>0.9999
	WT (0h) vs. TKO (0h)	0.001045	-0.1259 to 0.1280	No	ns	>0.9999
	WT (48h) vs. T1KO (48h)	0.1263	-0.0005928 to 0.2532	No	ns	0.0514
	WT (48h) vs. T2KO (48h)	0.06749	-0.05941 to 0.1944	No	ns	0.7728
	WT (48h) vs. DKO (48h)	0.01508	-0.1118 to 0.1420	No	ns	>0.9999
	WT (48h) vs. TKO (48h)	0.1153	-0.01158 to 0.2422	No	ns	0.0851

## Sheet: Fig5C-5D
	PGCLC differentiation + cytokines
	Dunnett's multiple comparisons test	Mean Diff.	95.00% CI of diff.	Below threshold?	Summary	Adjusted P Value
	WT vs. T1KO	-0.6367	-23.50 to 22.23	No	ns	>0.9999
	WT vs. T2KO	5.987	-16.88 to 28.85	No	ns	0.903
	WT vs. T3KO	3.557	-19.31 to 26.42	No	ns	0.9872
	WT vs. DKO	-40.39	-63.26 to -17.53	Yes	**	0.0011
	WT vs. TKO	-38.93	-61.79 to -16.06	Yes	**	0.0014
	PGCLC differentiaton - cytokines
	Dunnett's multiple comparisons test	Mean Diff.	95.00% CI of diff.	Below threshold?	Summary	Adjusted P Value
	WT vs. T1KO	-0.244	-11.57 to 11.08	No	ns	>0.9999
	WT vs. T2KO	0.08767	-11.23 to 11.41	No	ns	>0.9999
	WT vs. T3KO	-0.318	-11.64 to 11.00	No	ns	>0.9999
	WT vs. DKO	-65.47	-76.79 to -54.15	Yes	****	<0.0001
	WT vs. TKO	-74.63	-85.96 to -63.31	Yes	****	<0.0001

## Sheet: Fig5E
	AP2γ+ nuclei per aggregate
	TKO +CYT vs WT +CYT
	Unpaired t test with Welch's correction
	P value	0.0048
	P value summary	**
	TKO noCYT vs WT +CYT
	Unpaired t test with Welch's correction
	P value	0.0003
	P value summary	***

## Sheet: FigEV1H
	Unpaired t-test Tet1 expression levels
	Samples	T1KO vs WT	T2KO vs WT	T3KO vs WT	DKO vs WT	TKO vs WT
	p-value	<0.0001	<0.0001	0.5319	<0.0001	<0.0001
	p-value summary	****	****	ns	****	****
	Unpaired t-test Tet2 expression levels
	Samples	T1KO vs WT	T2KO vs WT	T3KO vs WT	DKO vs WT	TKO vs WT
	p-value	0.8847	<0.0001	0.4448	<0.0001	<0.0001
	p-value summary	ns	****	ns	****	****
	Unpaired t-test Tet3 expression levels
	Samples	T1KO vs WT	T2KO vs WT	T3KO vs WT	DKO vs WT	TKO vs WT
	p-value	0.8155	0.8866	<0.0001	0.7036	<0.0001
	p-value summary	ns	ns	****	ns	****

## Sheet: FigEV2B
	Self renewal assay -LIF
	Undifferentiated colonies
	Dunnett's multiple comparisons test	Mean Diff.	95.00% CI of diff.	Below threshold?	Summary	Adjusted P Value
	WT vs. T1KO	-7.833	-11.45 to -4.212	Yes	****	<0.0001
	WT vs. T2KO	-0.6667	-4.288 to 2.954	No	ns	0.9837
	WT vs. T3KO	-4.833	-8.454 to -1.212	Yes	**	0.0057
	WT vs. DKO	-2.333	-5.954 to 1.288	No	ns	0.3163
	WT vs. TKO	-3.5	-7.121 to 0.1211	No	ns	0.0609

[truncated: 4 more sheets: FigEV3E-3F, FigEV4A, FigEV4B-EV4C, FigEV6C]
