# Supplementary material for: TET knockout cells transit between pluripotent states and exhibit precocious germline entry
Source: EMBO J. 2025 Oct 27;44(23):7060–89. doi: 10.1038/s44318-025-00597-9 (PMC12669618; doi:10.1038/s44318-025-00597-9)
Supplement: Supplementary file 3 — Source Data Checklist [file 44318_2025_597_MOESM3_ESM.xlsx]

## Sheet: MAIN FIGURES
	Figure Source Data Checklist
	Your manuscript number:			EMBOJ-2024-119734
	Example for demonstration				Fig. 1			Fig. 2			Fig. 3			Fig. 4			Fig. 5			Fig. 6			Fig. EV1			Statistical analysis			Fig. 9			Fig. 10			Fig. 11			Fig. 12			Fig. 13			Fig. 14
	FALSE	OPT OUT. If the entire figure is supported by deposited large scale dataset, there is no need to check individual panels.			FALSE	OPT OUT. If the entire figure is supported by deposited large scale data, there is no need to check individual panels.		FALSE	OPT OUT. If the entire figure is supported by deposited large scale data, there is no need to check individual panels.		FALSE	OPT OUT. If the entire figure is supported by deposited large scale data, there is no need to check individual panels.		FALSE	OPT OUT. If the entire figure is supported by deposited large scale data, there is no need to check individual panels.		FALSE	OPT OUT. If the entire figure is supported by deposited large scale data, there is no need to check individual panels.		FALSE	OPT OUT. If the entire figure is supported by deposited large scale data, there is no need to check individual panels.		FALSE	OPT OUT. If the entire figure is supported by deposited large scale data, there is no need to check individual panels.		FALSE	OPT OUT. If the entire figure is supported by deposited large scale data, there is no need to check individual panels.		FALSE	OPT OUT. If the entire figure is supported by deposited large scale data, there is no need to check individual panels.		FALSE	OPT OUT. If the entire figure is supported by deposited large scale data, there is no need to check individual panels.		FALSE	OPT OUT. If the entire figure is supported by deposited large scale data, there is no need to check individual panels.		FALSE	OPT OUT. If the entire figure is supported by deposited large scale data, there is no need to check individual panels.		FALSE	OPT OUT. If the entire figure is supported by deposited large scale data, there is no need to check individual panels.		FALSE	OPT OUT. If the entire figure is supported by deposited large scale data, there is no need to check individual panels.
	Panel	Provided?	Source Data Category		Panel	Provided?	Source Data Category	Panel	Provided?	Source Data Category	Panel	Provided?	Source Data Category	Panel	Provided?	Source Data Category	Panel	Provided?	Source Data Category	Panel	Provided?	Source Data Category	Panel	Provided?	Source Data Category	Panel	Provided?	Source Data Category	Panel	Provided?	Source Data Category	Panel	Provided?	Source Data Category	Panel	Provided?	Source Data Category	Panel	Provided?	Source Data Category	Panel	Provided?	Source Data Category	Panel	Provided?	Source Data Category
	A	TRUE	Microscopy images		A	TRUE	Microscopy images	A	TRUE	Microscopy images	A	TRUE	Numerical data	A	TRUE	Numerical data	A	TRUE	other	A	TRUE	Numerical data	A	TRUE	N/A (schematics)	A	FALSE		A	FALSE		A	FALSE		A	FALSE		A	FALSE		A	FALSE		A	FALSE
	B	TRUE	Numerical data		B	TRUE	Numerical data	B	TRUE	Numerical data	B	TRUE	Microscopy images	B	TRUE	Numerical data	B	TRUE	other	B	TRUE	Other	B	TRUE	Blot/gel images	B	FALSE		B	FALSE		B	FALSE		B	FALSE		B	FALSE		B	FALSE		B	FALSE
	C	TRUE	Blot/Gel img + quantification		C	TRUE	Numerical data	C	TRUE	Numerical data	C	TRUE	Microscopy images	C	TRUE	Microscopy images	C	TRUE	Numerical data	C	TRUE	Numerical data	C	TRUE	N/A (schematics)	C	FALSE		C	FALSE		C	FALSE		C	FALSE		C	FALSE		C	FALSE		C	FALSE
	D	TRUE	Other: jupyter noteobok		D	TRUE	Microscopy images	D	TRUE	Numerical data	D	FALSE		D	FALSE		D	TRUE	Numerical data	D	FALSE		D	TRUE	Blot/gel images	D	FALSE		D	FALSE		D	FALSE		D	FALSE		D	FALSE		D	FALSE		D	FALSE
	E	FALSE	N/A (schematics)		E	FALSE		E	FALSE		E	FALSE		E	FALSE		E	TRUE	Microscopy img + quantification	E	FALSE		E	TRUE	N/A (schematics)	E	FALSE		E	FALSE		E	FALSE		E	FALSE		E	FALSE		E	FALSE		E	FALSE
	F	FALSE			F	FALSE		F	FALSE		F	FALSE		F	FALSE		F	FALSE		F	FALSE		F	TRUE	Blot/gel images	F	FALSE		F	FALSE		F	FALSE		F	FALSE		F	FALSE		F	FALSE		F	FALSE
	G	FALSE			G	FALSE		G	FALSE		G	FALSE		G	FALSE		G	FALSE		G	FALSE		G	FALSE		G	FALSE		G	FALSE		G	FALSE		G	FALSE		G	FALSE		G	FALSE		G	FALSE
	H	FALSE			H	FALSE		H	FALSE		H	FALSE		H	FALSE		H	FALSE		H	FALSE		H	FALSE		H	FALSE		H	FALSE		H	FALSE		H	FALSE		H	FALSE		H	FALSE		H	FALSE
	I	FALSE			I	FALSE		I	FALSE		I	FALSE		I	FALSE		I	FALSE		I	FALSE		I	FALSE		I	FALSE		I	FALSE		I	FALSE		I	FALSE		I	FALSE		I	FALSE		I	FALSE
	J	FALSE			J	FALSE		J	FALSE		J	FALSE		J	FALSE		J	FALSE		J	FALSE		J	FALSE		J	FALSE		J	FALSE		J	FALSE		J	FALSE		J	FALSE		J	FALSE		J	FALSE
	K	FALSE			K	FALSE		K	FALSE		K	FALSE		K	FALSE		K	FALSE		K	FALSE		K	FALSE		K	FALSE		K	FALSE		K	FALSE		K	FALSE		K	FALSE		K	FALSE		K	FALSE
	L	FALSE			L	FALSE		L	FALSE		L	FALSE		L	FALSE		L	FALSE		L	FALSE		L	FALSE		L	FALSE		L	FALSE		L	FALSE		L	FALSE		L	FALSE		L	FALSE		L	FALSE
	M	FALSE			M	FALSE		M	FALSE		M	FALSE		M	FALSE		M	FALSE		M	FALSE		M	FALSE		M	FALSE		M	FALSE		M	FALSE		M	FALSE		M	FALSE		M	FALSE		M	FALSE
	N	FALSE			N	FALSE		N	FALSE		N	FALSE		N	FALSE		N	FALSE		N	FALSE		N	FALSE		N	FALSE		N	FALSE		N	FALSE		N	FALSE		N	FALSE		N	FALSE		N	FALSE
	O	FALSE			O	FALSE		O	FALSE		O	FALSE		O	FALSE		O	FALSE		O	FALSE		O	FALSE		O	FALSE		O	FALSE		O	FALSE		O	FALSE		O	FALSE		O	FALSE		O	FALSE
	P	FALSE			P	FALSE		P	FALSE		P	FALSE		P	FALSE		P	FALSE		P	FALSE		P	FALSE		P	FALSE		P	FALSE		P	FALSE		P	FALSE		P	FALSE		P	FALSE		P	FALSE
	Q	FALSE			Q	FALSE		Q	FALSE		Q	FALSE		Q	FALSE		Q	FALSE		Q	FALSE		Q	FALSE		Q	FALSE		Q	FALSE		Q	FALSE		Q	FALSE		Q	FALSE		Q	FALSE		Q	FALSE
	R	FALSE			R	FALSE		R	FALSE		R	FALSE		R	FALSE		R	FALSE		R	FALSE		R	FALSE		R	FALSE		R	FALSE		R	FALSE		R	FALSE		R	FALSE		R	FALSE		R	FALSE
	S	FALSE			S	FALSE		S	FALSE		S	FALSE		S	FALSE		S	FALSE		S	FALSE		S	FALSE		S	FALSE		S	FALSE		S	FALSE		S	FALSE		S	FALSE		S	FALSE		S	FALSE
	T	FALSE			T	FALSE		T	FALSE		T	FALSE		T	FALSE		T	FALSE		T	FALSE		T	FALSE		T	FALSE		T	FALSE		T	FALSE		T	FALSE		T	FALSE		T	FALSE		T	FALSE
	U	FALSE			U	FALSE		U	FALSE		U	FALSE		U	FALSE		U	FALSE		U	FALSE		U	FALSE		U	FALSE		U	FALSE		U	FALSE		U	FALSE		U	FALSE		U	FALSE		U	FALSE
	V	FALSE			V	FALSE		V	FALSE		V	FALSE		V	FALSE		V	FALSE		V	FALSE		V	FALSE		V	FALSE		V	FALSE		V	FALSE		V	FALSE		V	FALSE		V	FALSE		V	FALSE
	W	FALSE			W	FALSE		W	FALSE		W	FALSE		W	FALSE		W	FALSE		W	FALSE		W	FALSE		W	FALSE		W	FALSE		W	FALSE		W	FALSE		W	FALSE		W	FALSE		W	FALSE
	X	FALSE			X	FALSE		X	FALSE		X	FALSE		X	FALSE		X	FALSE		X	FALSE		X	FALSE		X	FALSE		X	FALSE		X	FALSE		X	FALSE		X	FALSE		X	FALSE		X	FALSE
	Y	FALSE			Y	FALSE		Y	FALSE		Y	FALSE		Y	FALSE		Y	FALSE		Y	FALSE		Y	FALSE		Y	FALSE		Y	FALSE		Y	FALSE		Y	FALSE		Y	FALSE		Y	FALSE		Y	FALSE
	Z	FALSE			Z	FALSE		Z	FALSE		Z	FALSE		Z	FALSE		Z	FALSE		Z	FALSE		Z	FALSE		Z	FALSE		Z	FALSE		Z	FALSE		Z	FALSE		Z	FALSE		Z	FALSE		Z	FALSE
					Comments:		Source Data uploaded on Zenodo https://doi.org/10.5281/zenodo.15754236	Comments:		Source Data uploaded on Zenodo https://doi.org/10.5281/zenodo.15754236	Comments:		Source Data uploaded on Zenodo https://doi.org/10.5281/zenodo.15754236	Comments:		Source Data uploaded on Zenodo https://doi.org/10.5281/zenodo.15754236	Comments:		other: FCS files (flow cytometry). Source Data uploaded on Zenodo https://doi.org/10.5281/zenodo.15754236	Comments:		other: gene groups and GO enrichment results. Source Data uploaded on Zenodo https://doi.org/10.5281/zenodo.15754236	Comments:			Comments:		Numerical data for statistical analysis of Figures 1-5, EV1-4	Comments:			Comments:			Comments:			Comments:			Comments:			Comments:
